# Supplementary material for: Ultra-Processed Food Consumption as a Risk Factor for Gastrointestinal Cancer and Other Causes of Mortality in Southern Italy: A Competing Risk Approach
Source: Nutrients. 2024 Jun 23;16(13):1994. doi: 10.3390/nu16131994 (PMC11243523; doi:10.3390/nu16131994)
Supplement: Supplementary file 1 [file nutrients-16-01994-s001.zip]

Archive with 1 entries (1 files):
- nutrients-3053435-supplementary.pdf
